# Supplementary material for: A community-level investigation following a yellow fever virus outbreak in South Omo Zone, South-West Ethiopia
Source: PeerJ. 2019 Feb 20;7:e6466. doi: 10.7717/peerj.6466 (PMC6387579; doi:10.7717/peerj.6466)
Supplement: Supplemental Information 1 [file peerj-07-6466-s001.txt]

>ETH_SHP1_MH277621
GAACACCGACACGTTGAACGCATATTGCACATCGTACCTCCAGTGCGATGTACACATTTTTGAGTGCCTATATTTATCCATTCAACTATACGCGCTTGCTGGCTCGCTGGCGGCGCGTATGCGTAGTGATGTTTTCCCGCCTTCAGTGACTGCGGTAAAACATTTAAGATAGTCAGACGCCGGTGGTGTACCACGCACGGCGGTTGATGAATACATCCCACTACCTACCGGCGGCAGTGTTGTATTCCATCATTCACTAACTTGACTCAGTAGGCCTCAAATAATGTGTGACT

>ETH_SHP2_MH277622
GAACACCGACACGTTGAACGCATATTGCACATCGTACCTCCAGTGCGATGTACACATTTTTGAGTGCCTATATTTATCCATTCAACTATACGCGCTTGCTGGCTCGCTGGCGGCGCGTATGCGTAGTGATGTTTTCCCGCCTTCAGTGACTGCGGTAAAACATTTAAGATAGTCAGACGCCCGGTGGTGTACCACGCACGGCGGTTGATGAATACATCCCACTACCTACCTACCGGCGGCAGTGTTGTATTCCATCATTCACTAACTTGACTCAGTATGGCCTCAAATAATGTGTGACT

>ETH_SHP3_MH277623
GAACACCGACACGTTGAACGCATATTGCACATCGTACCTCCAGTGCGATGTACACATTTTTGAGTGCCTATATTTATCCATTCAACTATACGCGCTTGCTGGCTCGCTGGCGGCGCGTATGCGTAGTGATGTTTTCCCGCCTTCAGTGACTGCGGTAAAACATTTAAGATAGTCAGACGCCGGTGGTGTACCACGCACGGCGGTTGATGAATACATCCCACTACCTACCGGCGGCAGTGTTGTATTCCATCATTCACTAACTTGACTCAGTATGGCCTCAAATAATGTGTGACT

>ETH_SHP4_MH277624
GAACACCGACACGTTGAACGCATATTGCACATCGTACCTCCAGTGCGATGTACACATTTTTGAGTGCCTATATTTATCCATTCAACTATACGCGCTTGCTGGCTCGCTGGCGGCGCGTATGCGTAGTGATGTTTTCCCGCCTTCAGTGACTGCGGTAAAACATTTAAGATAGTCAGACGCCGGTGGTGTACCACGCACGGCGGTTGATGAATACATCCCACTACCTACCGGCGGCAGTGTTGTATTCCATCATTCACTAACTTGACTCAGTAGGCCTCAAATAATGTGTGACT

>ETH_SHP5_MH277625
GAACACCGACACGTTGAACGCATATTGCACATCGTACCTCCAGTGCGATGTACACATTTTTGAGTGCCTATATTTATCCATTCAACTATACGCGCTTGCTGGCTCGCTGGCGGCGCGTATGCGTAGTGATGTTTTCCCGCCTTCAGTGACTGCGGTAAAACATTTAAGATAGTCAGACGCCGGTGGTGTACCACGCACGGCGGTTGATGAATACMTCCCACTACCTACCGGCGGCAGTGTTGTATTCCATCATTCACTAACTTGACTCAGTAGGCCTCAAATAATGTGTGAC

>ETH_SHP6_MH277626
GAACACCGACACGTTGAACGCATATTGCACATCGTACCTCCAGTGCGATGTACACATTTTTGAGTGCCTATATTTATCCATTCAACTATACGCGCTTGCTGGCTCGCTGGCGGCGCGTATGCGTAGTGATGTTTTCCCGCCTTCAGTGACTGCGGTAAAACATTTAAGATAGTCAGACGCCGGTGGTGTACCACGCACGGCGGTTGATGAATACATCCCACTACCTACCGGCGGCAGTGTTGTATTCCATCATTCACTAACTTGACTCAGTAGGCCTCAAATAATGTGTGAC

>ETH_SHP7_MH277627
GAACACMGACACGTTGAACGCATATTGCACATCGTACCTCCAGTGCGATGTACACATTTTTGAGTGCCTATATTTATCCATTCAACTATACGCGCTTGCTGGCTCGCTGGCGGCGCGTATGCGTAGTGATGTTTTCCCGCCTTCAGTGACTGCGGTAAAACATTTAAGATAGTCAGACGCCCGGTGGTGTACCACGCACGGCGGTTGATGAATACATCCCACTACCTACCTACCGGCGGCAGTGTTGTATTCCATCATTCACTAACTTGACTCAGTAGGCCTCAAATAATGTGWGACT

>ETH_SHP8_MH277628
GAACACCGACACGTTGAACGCATATTGCACATCGTACCTCCAGTGCGATGTACACATTTTTGAGTGCCTATATTTATCCATTCAACTATACGCGCTTGCTGGCTCGCTGGCGGCGCGTATGCGTAGTGATGTTTTCCCGCCTTCAGTGACTGCGGTAAAACATTTAAGATAGTCAGACGCCGGTGGTGTACCACGCACGGCGGTTGATGAATACATCCCACTACCTACCGGCGGCAGTGTTGTATTCCATCATTCACTAACTTGACTCAGTAGGCCTCAAATAATGTGTGACT

>ETH_SHP9_MH277629
GAACACCGACACGTTGAACGCATATTGCACATCGTACCTCCAGTGCGATGTACACATTTTTGAGTGCCTATATTTATCCATTCAACTATACGCGCTTGCTGGCTCGCTGGCGGCGCGTATGCGTAGTGATGTTTTCCCGCCTTCAGTGACTGCGGTAAAACATTTAAGATAGTCAGACGCCGGTGGTGTACCACGCACGGCGGTTGATGAATACATCCCACTACCTACCGGCGGCAGTGTTGTATTCCATCATTCACTAACTTGACTCAGTAGGCCTCAAATAAKGTGTGACT

>ETH_SHP10_MH277630
GAACACCGACACGTTGAACGCATATTGCACATCGTACCTCCAGTGCGATGTACACATTTTTGAGTGCCTATATTTATCCATTCAACTATACGCGCTTGCTGGCTCGCTGGCGGCGCGTATGCGTAGTGATGTTTTCCCGCCTTCAGTGACTGCGGTAAAACATTTAAGATAGTCAGACGCCCGGTGGTGTACCACGCACGGCGGTTGATGAATACATCCCACTACCTACCTACCGGCGGCAGTGTTGTATTCCATCATTCACTAACTTGACTCAGTAGGCCTCAAATAATGTGTGACT

>ETH_SHP11_MH277631
GAACACCGACACGTTGAACGCATATTGCACATCGTACCTCCAGTGCGATGTACACATTTTTGAGTGCCTATATTTATCCATTCAACTATACGCGCTTGCTGGCTCGCTGGCGGCGCGTATGCGTAGTGATGTTTTCCCGCCTTCAGTGACTGCGGTAAAACATTTAAGATAGTCAGACGCCGGTGGTGTACCACGCACGGCGGTTGATGAATACATCCCACTACCTACCGGCGGCAGTGTTGTATTCCATCATTCACTAACTTGACTCAGTAGGCCTCAAATAATGTGTGACT

>ETH_SHP12_MH277632
GAACMCCGACACGTTGAACGCATATTGCACATCGTACCTCCAGTGCGATGTACACATTTTTGAGTGCCTATATTTATCCATTCAACTATACGCGCTTGCTGGCTCGCTGGCGGCGCGTATGCGTAGTGATGTTTTCCCGCCTTCAGTGACTGCGGTAAAACATTTAAGATAGTCAGACGCCGGTGGTGTACCACGCACGGCGGTTGATGAATACATCCCACTACCTACCGGCGGCAGTGTTGTATTCCATCATTCACTAACTTGACTCAGTAGGCCTCAAATAATGTGTGAC

>ETH_AYK1_MH277633
GAACACCGACACGTTGAACGCATATTGCACATCGTACCTCCAGTGCGATGTACACATTTTTGAGTGCCTATATTTATCCATTCAACTATACGCGCTTGCTGGCTCGCTGGCGGCGCGTATGCGTAGTGATGTTTTCCCGCCTTCAGTGACTGCGGTAAAACATTTAAGATAGTCAGACGCCGGTGGTGTACCACGCACGGCGGTTGATGAATACATCCCACTACCTACCGGCGGCAGTGTTGTATTCCATCATTCACTAACTTGACTCAGTAGGCCT

>ETH_AYK2_MH277634
GAACACCGACACGTTGAACGCATATTGCACATCGTACCTCCAGTGCGATGTACACATTTTTGAGTGCCTATATTTATCCATTCAACTATACGCGCTTGCTGGCTCGCTGGCGGCGCGTATGCGTAGTGATGTTTTCCCGCCTTCAGTGACTGCGGTAAAACATTTAAGATAGTCAGACGCCGGTGGTGTACCACGCACGGCGGTTGATGAATACATCCCACTACCTACCGGCGGCAGTGTTGTATTCCATCATTCACTAACTTGACTCAGTAGGCCTCAAATAATGTGTGA

>ETH_ARK1_MH277635
GAACACCGACACGTTGAACGCATATTGCACATCGTACCTCCAGTGCGATGTACACATTTTTGAGTGCCTATATTTATCCATTCAACTATACGCGCTTGCTGGCTCGCTGGCGGCGCGTATGCGTAGTGATGTTTTCCCGCCTTCAGTGACTGCGGTAAAACATTTAAGATAGTCAGACGCCGGTGGTGTACCACGCACGGCGGTTGATGAATACATCCCACTACCTACCGGCGGCAGTGTTGTATTCCATCATTCACTAACTGACTCAGTAGGCCTC
